# Supplementary material for: Arsenite Impairs BRCA1-Dependent DNA Double-Strand Break Repair, a Mechanism Potentially Contributing to Genomic Instability
Source: Int J Mol Sci. 2023 Sep 21;24(18):14395. doi: 10.3390/ijms241814395 (PMC10532266; doi:10.3390/ijms241814395)
Supplement: Supplementary file 1 [file ijms-24-14395-s001.zip]

Archive with 1 entries (1 files):
- ijms-2577487-supplementary.pdf
